# Supplementary material for: The Impact of Stroboscopic Visual Conditions on the Performance of Elite Curling Athletes
Source: Life (Basel). 2024 Sep 19;14(9):1184. doi: 10.3390/life14091184 (PMC11432937; doi:10.3390/life14091184)
Supplement: Supplementary file 1 [file life-14-01184-s001.zip]

Archive with 2 entries (2 files):
- Data.xlsx
- Informed Consent Form (CHN and ENG).pdf
