# Supplementary material for: The Impact of Stroboscopic Visual Conditions on the Performance of Elite Curling Athletes
Source: Life (Basel). 2024 Sep 19;14(9):1184. doi: 10.3390/life14091184 (PMC11432937; doi:10.3390/life14091184)
Supplement: Supplementary file 1 [file life-14-01184-s001.zip › Data.xlsx]

## Sheet: cognition
sequence	conditions	time perception		sequence 1: firstly stroboscopic, then blank sequence 2: firstly blank, then stroboscopic		Visual Condition 1: stroboscopic Visual Condition 2: blank
1	1	0.822
1	2	0.54
1	1	0.64
1	2	0.612
1	1	1.023
1	2	0.73
1	1	0.873
1	2	0.542
1	1	0.769
1	2	0.68
1	1	0.906
1	2	0.612
1	1	0.804
1	2	0.705
1	1	0.896
1	2	0.798
1	1	1.034
1	2	0.682
1	1	0.83
1	2	0.793
1	1	0.933
1	2	0.532
1	1	0.725
1	2	0.316
1	1	0.94
1	2	0.482
1	1	0.84
1	2	0.718
1	1	0.85
1	2	0.537
1	1	0.853
1	2	0.581
2	1	0.978
2	2	0.591
2	1	0.681
2	2	0.893
2	1	0.953
2	2	0.782
2	1	0.619
2	2	0.512
2	1	1.104
2	2	0.928
2	1	0.505
2	2	0.634
2	1	0.795
2	2	0.814
2	1	0.864
2	2	0.693
2	1	1.181
2	2	0.874
2	1	0.679
2	2	0.57
2	1	0.948
2	2	0.593
2	1	0.838
2	2	0.554
2	1	0.969
2	2	0.538
2	1	0.827
2	2	0.892
2	1	0.611
2	2	0.463
2	1	1.026
2	2	0.935

## Sheet: speed control
sequence	conditions	speed control			sequence 1: firstly stroboscopic, then blank sequence 2: firstly blank, then stroboscopic		Visual Condition 1: stroboscopic Visual Condition 2: blank
1	1	0.47
1	2	0.48
1	1	0.43
1	2	0.52
1	1	1.07
1	2	0.29
1	1	0.65
1	2	0.23
1	1	0.84
1	2	0.61
1	1	0.43
1	2	0.44
1	1	0.75
1	2	0.51
1	1	0.29
1	2	0.46
1	1	0.51
1	2	0.34
1	1	0.37
1	2	0.28
1	1	0.13
1	2	0.73
1	1	1.62
1	2	0.76
1	1	0.81
1	2	0.09
1	1	0.58
1	2	0.3
1	1	0.46
1	2	0.87
1	1	0.71
1	2	0.87
2	1	0.27
2	2	0.23
2	1	0.73
2	2	0.81
2	1	0.6
2	2	0.51
2	1	0.23
2	2	0.12
2	1	0.21
2	2	0.44
2	1	0.56
2	2	0.43
2	1	0.15
2	2	0.12
2	1	0.24
2	2	0.15
2	1	0.71
2	2	0.11
2	1	0.36
2	2	0.18
2	1	0.4
2	2	0.12
2	1	0.35
2	2	0.27
2	1	0.54
2	2	0.25
2	1	0.21
2	2	0.3
2	1	0.84
2	2	0.18
2	1	0.41
2	2	0.24

## Sheet: accuracy
sequence	conditions	accuracy			sequence 1: firstly stroboscopic, then blank sequence 2: firstly blank, then stroboscopic		Visual Condition 1: stroboscopic Visual Condition 2: blank
2	1	2
2	2	4
1	1	7
1	2	6
1	1	8
1	2	8
2	1	13
2	2	2
1	1	9
1	2	7
1	1	5
1	2	9
2	1	6
2	2	10
1	1	10
1	2	13
1	1	10
1	2	15
1	1	8
1	2	13
1	1	0
1	2	10
1	1	2
1	2	10
1	1	9
1	2	6
2	1	8
2	2	5
2	1	8
2	2	5
2	1	7
2	2	5
2	1	6
2	2	10
2	1	7
2	2	9
2	1	6
2	2	12
2	1	4
2	2	9
2	1	7
2	2	9
2	1	10
2	2	12
2	1	7
2	2	10
2	1	5
2	2	11
2	1	8
2	2	9
2	1	8
2	2	6
2	1	13
2	2	11
2	1	10
2	2	14
2	1	7
2	2	16
2	1	13
2	2	8
2	1	6
2	2	13
2	1	7
2	2	7
